# Supplementary material for: Computational Model Predicts the Effects of Targeting Cellular Metabolism in Pancreatic Cancer
Source: Front Physiol. 2017 Apr 12;8:217. doi: 10.3389/fphys.2017.00217 (PMC5388762; doi:10.3389/fphys.2017.00217)
Supplement: Supplementary file 2 [file DataSheet1.ZIP › S1.m]

%% The initial conditions for the following metabolites were chosen 
% Glu_in         = y(1);      % Glucose::cytoplasm
% ATP            = y(2);      % ATP generation::Cytoplasm
% G6P            = y(3);      % Glucose6Phosphate::Cytoplasm
% ADP            = y(4);      % ADP::Cytoplasm
% F6P            = y(5);      % Fructose6Phosphate::Cytoplasm
% FBP            = y(6);      % Fructose16Biphosphate::Cytoplasm
% DHAP           = y(7);      % Dihydroxyacetone phosphate::Cytoplasm
% G3P            = y(8);      % Glyceraldehyde 3-phosphate::Cytoplasm
% NAD            = y(9);      % NAD::Cytoplasm
% thirteenBPG    = y(10);     % 1,3 Biphosphoglycerate::Cytoplasm
% threePG        = y(11);     % 3Phosphoglycerate::Cytoplasm
% twoPG          = y(12);     % 2Phosphoglycerate::Cytoplasm
% PEP            = y(13);     % Phophoenolpyruvate::Cytoplasm
% Pyr            = y(14);     % Pyruvate::Cytoplasm
% Lac_in         = y(15);     % Lactate::Cytoplasm
% AMP            = y(16);     % AMP::Cytoplasm
% 6PG            = y(17);     % 6Phosphogluconate::Cytoplasm
% Ru5P           = y(18);     % Ribulose 5 Phosphate::Cytoplasm
% Xyl5P          = y(19);     % Xylulose 5 Phosphate::Cytoplasm
% R5P            = y(20);     % Ribose 5 Phophate::Cytoplasm
% E4P            = y(21);     % Erytrose 4 Phosphate::Cytoplasm
% S7P            = y(22);     % Sedoheptulose 7 Phosphate::Cytoplasm
% NADP           = y(23);     % NADP:Cytoplasm
% GSH            = y(24);     % GSH (reduced form)::Cytoplasm
% mPyr           = y(25);     % mPyr::Mitochondrial
% mAcCoA         = y(26);     % AcCoA::Mitochondrial
% mCIT           = y(27);     % mCIT::Mitochondrial
% mICIT          = y(28);     % mICIT::Mitochondrial
% mAKG           = y(29);     % mAKG::Mitochondrial
% mSCoA          = y(30);     % mSCoA::Mitochondrial
% mSUC           = y(31);     % mSUC::Mitochondrial
% mFUM           = y(32);     % mFUM::Mitochondrial
% mMal           = y(33);     % mMal::Mitochondrial
% mOAA           = y(34);     % mOAA::Mitochondrial
% mASP           = y(35);     % mASP::Mitochondrial
% mGlutamate     = y(36);     % mGlutamate::Mitochondrial
% ASP            = y(37);     % ASP::Cytoplasm
% Glutamate      = y(38);     % Glutamate::Cytoplasm
% OAA            = y(39);     % OAA::Cytoplasm
% cMal           = y(40);     % cMal::Cytoplasm
% AKG            = y(41);     % AKG::Cytoplasm
% cCIT           = y(42);     % cCIT::Cytoplasm
% Glutamine_in   = y(43);     % Glutamine::Cytoplasm
% NADH           = y(44);     % NADH::Cytoplasm
% NADPH          = y(45);     % NADPH::Cytoplasm
% GSSG           = y(46);     % GSSG::Cytoplasm
% cellnumber     = y(47);     % Cell number
%% Glycolysis reactions
%% GLUT1/GLUT3 reaction: Gluout <-> Gluin
GLUT_reaction = (Vf_glut)*(0.2 + 0.8/(1 - 23.68/50))*((f1_glut*(Glu_out-(Glu_in/Keq_glut)))/(Kgluout_glut*(1 + (Glu_in/Kgluin_glut)) + Glu_out) + ...
               (f2_glut*(Glu_out - (Glu_in/Keq1_glut)))/(Kgluout1_glut*(1 + (Glu_in/Kgluin1_glut)) + Glu_out));
%% HK reaction: Gluin + ATP <-> G6P + ADP
HK_reaction = (Vf_hk)*(0.2 + 0.8/(1 - 23.68/50))*((((f1_hk/(Kgluin_hk*Katp_hk))*(Glu_in*ATP-(G6P*ADP/Keq_hk)))/...
       (1+ Glu_in/Kgluin_hk + ATP/Katp_hk +((Glu_in*ATP)/(Kgluin_hk*Katp_hk))+ (G6P/Kg6p_hk) + (ADP/Kadp_hk) + ((G6P*ADP)/(Kg6p_hk*Kadp_hk))+((Glu_in*ADP)/(Kgluin_hk*Kadp_hk))+((G6P*ATP)/(Kg6p_hk*Katp_hk)))) ...
      +(((f2_hk/(Kgluin2_hk*Katp_hk))*(Glu_in*ATP-(G6P*ADP/Keq_hk)))/...
      (1 + (Glu_in/Kgluin2_hk) + (ATP/Katp_hk) + ((Glu_in*ATP)/(Kgluin2_hk*Katp_hk)) + ...
       (G6P/Kg6p_hk) + (ADP/Kadp_hk) + ((G6P*ADP)/(Kg6p_hk*Kadp_hk)) + ((Glu_in*ADP)/(Kgluin2_hk*Kadp_hk)) + ((G6P*ATP)/(Kg6p_hk*Katp_hk)))));
%% The HPI reaction : G6P <-> F6P ; E4P, FBP, 6PG
HPI_reaction = ((Vf_hpi)*G6P/Kg6p_hpi - (Vr_hpi)*F6P/Kf6p_hpi)/...
        ( 1 + G6P/Kg6p_hpi + F6P/Kf6p_hpi + E4P/Kery4p_hpi + FBP/Kfbp_hpi + sixPG/K6pg_hpi); 
%% The PFK1 reaction :ATP + F6P <-> FBP + ADP;  F26BP Cit
N1_PFK = ((F6P*(1+(F26BP/(alpha_pfk1*Kf26bp_pfk1))))/(Kf6p_pfk1*(1 + (F26BP/Kf26bp_pfk1))));
N2_PFK = (1 + ((F6P*(1+(F26BP/(alpha_pfk1*Kf26bp_pfk1))))/(Kf6p_pfk1*(1+(F26BP/Kf26bp_pfk1)))))^3;
D1_PFK = (L_pfk1*((1+(cCIT/Kcit_pfk1))^4)*((1 + (ATP/Kiatp_pfk1))^4))/((1+(F26BP/Kf26bp_pfk1))^4); 
D2_PFK = ((1+((F6P*(1+(F26BP/(alpha_pfk1*Kf26bp_pfk1))))/(Kf6p_pfk1*(1+(F26BP/Kf26bp_pfk1)))))^4);
PFK1_reaction = (Vf_pfk1)*(0.2 + 0.8/(1 - 23.68/50))*(((ATP/Katp_pfk1)/(1+(ATP/Katp_pfk1)))* ...
                ((1+(beta_pfk1*F26BP/(alpha_pfk1*Kf26bp_pfk1)))/(1+(F26BP/(alpha_pfk1*Kf26bp_pfk1))))* (((N1_PFK*N2_PFK)/(D1_PFK + D2_PFK))...
                - (((ADP*FBP)/(Kadp_pfk1*Kfbp_pfk1*Keq_pfk1))/(ADP/Kadp_pfk1 + FBP/Kfbp_pfk1 + ((ADP*FBP)/(Kadp_pfk1*Kfbp_pfk1)) + 1))));        
%% The ALDO reaction: FBP <-> DHAP + G3P  
ALDO_reaction = (((Vf_aldo)*(FBP/Kfbp_aldo))-((Vr_aldo)*((DHAP*G3P)/(Kdhap_aldo*Kg3p_aldo))))/...
                (1+ FBP/Kfbp_aldo +DHAP/Kdhap_aldo + G3P/Kg3p_aldo +((DHAP*G3P)/(Kdhap_aldo*Kg3p_aldo)));  
 %% The TPI reaction: DHAP <-> G3P
TPI_reaction = ((Vf_tpi)*(DHAP/Kdhap_tpi) - (Vr_tpi)*(G3P/Kg3p_tpi))/(1 + DHAP/Kdhap_tpi + G3P/Kg3p_tpi);
%% The GAPDH reaction: NAD + G3P + Pi <-> 13BPG + NADH
GAPDH_reaction = (((Vf_gapdh)*((NAD*G3P*cPi)/(Knad_gapdh*Kg3p_gapdh*Kpi_gapdh)))-((Vr_gapdh)*((thirteenBPG*NADH)/(Kbpg_gapdh*Knadh_gapdh))))/...
    (1 + NAD/Knad_gapdh +((NAD*G3P)/(Knad_gapdh*Kg3p_gapdh)) + ((NAD*G3P*cPi)/(Knad_gapdh*Kg3p_gapdh*Kpi_gapdh)) + ((thirteenBPG*NADH)/(Kbpg_gapdh*Knadh_gapdh))+(NADH/Knadh_gapdh));
%% The PGK reaction: 13BPG + ADP <-> 3PG + ATP
PGK_reaction = (((Vf_pgk)*((thirteenBPG*ADP)/(alpha_pgk*Ka_pgk*Kb_pgk)))-((Vr_pgk)*((threePG*ATP)/(beta_pgk*Kp_pgk*Kq_pgk))))/...
    (1 + (thirteenBPG/Ka_pgk) + (ADP/Kb_pgk) + ((thirteenBPG*ADP)/(alpha_pgk*Ka_pgk*Kb_pgk)) + ((threePG*ATP)/(beta_pgk*Kp_pgk*Kq_pgk)) + (threePG/Kp_pgk) + (ATP/Kq_pgk));
%% The PGAM reaction: 3PG <-> 2PG
PGAM_reaction = ((Vf_pgam)*threePG/K3pg_pgam - (Vr_pgam)*twoPG/K2pg_pgam)/(1+ threePG/K3pg_pgam+ twoPG/K2pg_pgam);
%% The ENO reaction: 2PG <-> PEP
ENO_reaction = ((Vf_eno)* twoPG/K2pg_eno - (Vr_eno)*PEP/Kpep_eno)/(1 + twoPG/K2pg_eno + PEP/Kpep_eno);
%% The PYK reaction: PEP + ADP <-> Pyr + ATP
PYK_reaction = Vf_pyk*(((PEP*ADP)/(Kpep_pyk*Kadp_pyk)) - ((Pyr*ATP)/(Kpep_pyk*Kadp_pyk*Keq_pyk)))/((1 + PEP/Kpep_pyk + Pyr/Kpyr_pyk)*(1 + ADP/Kadp_pyk + ATP/Katp_pyk));
%% The LDH reaction: NADH + Pyr <-> Lacin + NAD
LDH_reaction = (((Vf_ldh)*((NADH*Pyr)/(alpha_ldh*Kpyr_ldh*Knadh_ldh))) - ((Vr_ldh)*((Lac_in*NAD)/(beta_ldh*Klacin_ldh*Knad_ldh))))/...
    (1 + Pyr/Kpyr_ldh + NADH/Knadh_ldh +((NADH*Pyr)/(alpha_ldh*Kpyr_ldh*Knadh_ldh)) + ((Lac_in*NAD)/(beta_ldh*Klacin_ldh*Knad_ldh)) + Lac_in/Klacin_ldh + NAD/Knad_ldh);
%%  The AK reaction : ATP + AMP <-> 2ADP
Nr_ak = (Vf_ak*((ATP*AMP)/Kmakf)) - ((Vr_ak)*((ADP*ADP)/Kmakr));
Dr_ak = 1 + ((ATP*AMP)/Kmakf) + ((ADP*ADP)/Kmakr);
AK_reaction = Nr_ak/Dr_ak;
%% The ATPases reaction : ATP <-> ADP + Pi
Nr_atpase = ((Vf_atpase)*(ATP/Katpf)) - ((Vr_atpase)*((ADP*cPi*cH)/Katpr));
Dr_atpase = 1 + ATP/Katpf + (ADP*cPi*cH)/Katpr;
ATPase_reaction = Nr_atpase/Dr_atpase;
%% The OxPhos : ADP + Pi <-> ATP
OxPhos_reaction = Vf_ox*((Pyr/Kmpyrox)/(1 + Pyr/Kmpyrox))*((O2i/Kmo2iox)/(1 + O2i/Kmo2iox))*((ADP/Kmadpox)/(1 + ADP/Kmadpox));
%% The DHAses reaction: NAD <-> NADH
DHAses_reaction = (Knadh_dhases*NADH-Knad_dhases*NAD);
%% The MCT reaction: Lac_in <-> Lac_out
MCT_reaction = (Vf_mct1*(Lac_in-(Lac_out/Keq_mct1)))/(Klacin_mct1*(1+(Lac_out/Klacout_mct1))+Lac_in);
%% THE PPP REACTIONS
%% The G6PD reaction: G6P <-> 6PG
G6PD_reaction = ((Vf_g6pd)*NADP*G6P - (Vr_g6pd)*sixPG*NADPH)/((1.45e+15) + (2.04e+20)*NADPH + (1.83e+20)*NADP + G6P*((4.29e+19) + (6.01e+24)*NADPH + (6.84e+24)*NADP) + sixPG*((5.74e+17) + (5.01e+24)*NADPH + (7.26e+22)*NADP + G6P*((1.10e+29)*NADPH + (8.65e+27)*NADP)));
%% The 6PGDH reaction: 6PG <-> Ru5P
sixPGDH_reaction = ((Vf_6pgdh)*NADP*sixPG - (Vr_6pgdh)*Ru5P*NADPH*cCO2)/...
    ((5.38e+15) + (7.86e+19)*NADPH + (6.97e+18)*NADP + Ru5P*((1.04e+18) + (3.99e+23)*NADPH + (3.03e+21)*NADP) + sixPG*((7.26e+18) + (2.40e+23)*NADPH + (4.46e+23)*NADP + Ru5P*((2.63e+27)*NADPH + (3.19e+27)*NADP)));
%% RPE reaction: Ru5P <-> Xyl5P
RPE_reaction = ((Vf_rpe)*(Ru5P/Kf_rpe) - (Vr_rpe)*(Xyl5P/Kr_rpe))/(1 + (Ru5P/Kf_rpe) + (Xyl5P/Kr_rpe));
%% RPI reaction: Ru5P <-> R5P
RPI_reaction = ((Vf_rpi)*(Ru5P/Kf_rpi) - (Vr_rpi)*(R5P/Kr_rpi))/(1 + (Ru5P/Kf_rpi) + (R5P/Kr_rpi));
%%  PRPPS reaction R5P -> PRPP(null)
PRPPS_reaction = Vf_prpps*((MgATP*R5P)/((Kmgatp_prpps + MgATP)*(Kr5p_prpps + R5P)));
%% TK1 reaction: R5P + Xyl5P <-> G3P + S7P
TK1_reaction = ((Vf_tk1)*Xyl5P*R5P - (Vr_tk1)*S7P*G3P)/((2.63e+16)*S7P + R5P*((4.40e+16) + (4.92e+16)*S7P) + (5.96e+16)*G3P + (6.94e+16)*S7P*G3P + Xyl5P*((7.35e+16) + (2.44e+17)*R5P + (3.38e+17)*G3P));
%% TK2 reaction: E4P + Xyl5P <-> F6P + G3P
TK2_reaction = ((Vf_tk2)*Xyl5P*E4P - (Vr_tk2)*F6P*G3P)/(((3.10e+17)*E4P + (5.96e+16)*G3P +F6P*((1.25e+16) + (1.60e+17)*E4P + (3.31e+16)*G3P)) + Xyl5P*((7.35e+16) + (1.67e+18)*E4P + (3.38e+17)*G3P));
%% TA reaction: S7P + G3P <-> E4P + F6P
TA_reaction = ((Vf_ta)*S7P*G3P - (Vr_ta)*F6P*E4P)/((3.4e+16)*S7P + (2.38e+16)*G3P + (1.64e+17)*E4P + (2.72e+15)*F6P + (4.41e+17)*S7P*G3P + (7.83e+16)*E4P*F6P + (2.21e+16)*F6P*G3P + (2.1e+18)*S7P*E4P);
%% GPX reaction: GSH -> GSSG
GPX_reaction = Vf_gpx*GSH;
%% GSSGR reaction: GSSG <-> GSH
GSSGR_reaction = ((Vf_gssgr)*NADPH*GSSG - (Vr_gssgr)*NADP*GSH)/((1.73e+40) + (2.88e+42)*NADPH + (3.43e+41)*GSSG + (7.77e+35)*GSH + (2.47e+41)*NADP + (4.02e+43)*NADPH*GSSG + (1.3e+38)*NADPH*GSH + (4.9e+42)*NADP*GSSG + (5.55e+36)*GSH*GSH + (1.11e+37)*NADP*GSH + (1.24e+40)*NADP*GSH + (3.26e+39)*NADPH*GSSG*GSH + (2.08e+41)*NADPH*GSSG*GSH + (9.25e+38)*NADPH*GSH*GSH + (2.45e+41)*NADP*GSSG*GSH + (1.78e+39)*NADP*GSH*GSH + (2.32e+40)*NADPH*GSSG*GSH*GSH + (2.74e+40)*NADP*GSSG*GSH*GSH);
%% The TCA cycle constants
Pcit = 1 + mH/Khcit + Mg/Kmgcit + K/Kkcit;
Patp = 1 + mH/Khatp + Mg/Kmgatp + K/Kkatp;
Padp = 1 + mH/Khadp + Mg/Kmgadp + K/Kkadp;
Pamp = 1 + mH/Khamp + Mg/Kmgamp + K/Kkamp;
Pfatp = 1 + mH/Khatp + K/Kkatp;
Pfadp = 1 + mH/Khadp + K/Kkadp;
Pfamp = 1 + mH/Khamp + K/Kkamp;
Pgtp  = Patp;
Pfgtp = Pfatp;
Pgdp  = Padp;
Pfgdp = Pfadp;
Pcoash = 1 + mH/Khcoash;
Pscoa = 1 + mH/Khscoa;
%% Pyruvate Dehydrogenase : PDH reaction : mPyr <-> mAcCoA
PDH_reaction = Vf_pdh*(mPyr*mCoASH*mNAD - (mAcCoA*mNADH*mCO2/Keq_pdh))/((Knad_pdh*(1 + mNADH/Kinadh_pdh)*mPyr*mCoASH) + (Kcoash_pdh*(1 + mAcCoA/Kiaccoa_pdh)*mPyr*mNAD) + Kpyr_pdh*mCoASH*mNAD + mPyr*mCoASH*mNAD);
%% Citrate Synthase : CS_reaction: mAcCoA <-> mCIT
CS_reaction = Vf_cs*(mOAA*mAcCoA - (mCoASH*mCIT/Keq_cs))/...
    ((Kioaa_cs*(1 + (mCIT/Pcit)/Kicit_cs)*Kaccoa_cs) + ...
    (Koaa_cs*(1 + (mCIT/Pcit)/Kicit_cs)*mAcCoA) + ...
    (Kaccoa_cs*(1 + (mATP/Patp)/Kiatp_cs + (mADP/Padp)/Kiadp_cs + (mAMP/Pamp)/Kiamp_cs + mCoASH/Kicoash_cs + mSCoA/Kiscoa_cs)*mOAA) + ...
    mOAA*mAcCoA);
%% Aconitase : ACON_reaction : mCIT <-> mICIT
ACON_reaction = Vf_acon*(mCIT - mICIT/Keq_acon)/(Kcit_acon + mCIT + (Kcit_acon*mICIT)/Kicit_acon);
%% Isocitrate Dehydrogenase : IDH : mICIT <-> mAKG
alpha_idh = (1 + (Kaadp_idh*Padp/(mADP*Pfadp))*(1 + mATP*Pfatp/(Kiatp_idh*Patp)));
IDH_reaction = (Vf_idh*(1 - ((mAKG*mNADH*mCO2)/(Keq_idh*mNAD*mICIT))))/...
           (1 + (((Kmicit_idh/mICIT)^3)*alpha_idh) + ((Kmnad_idh/mNAD)*(1 + (((Kiicit_idh/mICIT)^3)*alpha_idh) + (mNADH/Kinadh_idh)*alpha_idh)));
%% OXO-Glutarate dehydrogenase: AKGD : mAKG <-> mSCOA
alpha_akgd = 1 + (Kaadp_akgd*Padp/(mADP*Pfadp))*(1 + ((mATP*Pfatp)/(Kiatp_akgd*Patp)));
AKGD_reaction = (Vf_akgd*(1 - ((mSCoA*mNADH*mCO2)/(Keq_akgd*mAKG*mNAD*mCoASH))))/...
               (1 +  ((Kmakg_akgd/mAKG)*alpha_akgd) + (Kmcoash_akgd/mCoASH)*(1 + (mSCoA/Kiscoa_akgd)) + ((Kmnad_akgd/mNAD)*(1 + (mNADH/Kinadh_akgd))));
%% The SCOAS reaction: Succinyl CoA Synthetase: mSCOA <-> mSUC    
N_scoas = Vf_s*(mGDP*mSCoA*mPi - (mCoASH*mSUC*mGTP)/Keq_s);
D1_scoas = Kigdp_s*Kiscoa_s*Kmpi_s;
D2_scoas = Kiscoa_s*Kmpi_s*mGDP;
D3_scoas = Kigdp_s*Kmscoa_s*mPi;
D4_scoas = Kmpi_s*mGDP*mSCoA;
D5_scoas = Kmscoa_s*mGDP*mPi;
D6_scoas = Kmgdp_s*mSCoA*mPi;
D7_scoas = mSCoA*mGDP*mPi;
D8_scoas = (Kigdp_s*Kiscoa_s*Kmpi_s)/(Kisuc_s*Kigtp_s*Kmcoash_s);
D9_scoas = Kigtp_s*Kmsuc_s*mCoASH;
D10_scoas = Kisuc_s*Kmcoash_s*mGTP;
D11_scoas = Kmgtp_s*mCoASH*mSUC;
D12_scoas = Kmsuc_s*mCoASH*mGTP;
D13_scoas = Kmcoash_s*mSUC*mGTP;
D14_scoas = mCoASH*mSUC*mGTP;
D15_scoas = (Kmsuc_s*Kigtp_s*mGDP*mSCoA*mSUC)/(Kigdp_s*Kiscoa_s);
D16_scoas = (Kmgtp_s*mCoASH*mGDP*mSUC)/(Kigdp_s);
D17_scoas = (Kigtp_s*Kmsuc_s*mGDP*mSCoA*mPi*mCoASH)/(Kigdp_s*Kiscoa_s*Kipi_s);
D18_scoas = (Kmsuc_s*Kigtp_s*mGDP*mCoASH)/(Kigdp_s);
D19_scoas = (Kicoash_s*Kmgtp_s*mGDP*mSCoA*mPi*mSUC)/(Kigdp_s*Kiscoa_s*Kipi_s);
D20_scoas = (Kmgtp_s*mGDP*mSCoA*mSUC*mCoASH)/(Kigdp_s*Kiscoa_s);
D21_scoas = (Kmgtp_s*mGDP*mSCoA*mPi*mCoASH*mSUC)/(Kigdp_s*Kiscoa_s*Kipi_s);
D22_scoas = (Kigdp_s*Kmscoa_s*mGTP*mPi*mSUC)/(Kisuc_s*Kigtp_s);
D23_scoas = (Kmgdp_s*Kipi_s*mGTP*mSCoA*mSUC*mCoASH)/(Kicoash_s*Kisuc_s*Kigtp_s);
D24_scoas = (Kigdp_s*Kmscoa_s*mGTP*mSUC*mPi*mCoASH)/(Kicoash_s*Kisuc_s*Kigtp_s);
D25_scoas = (Kmgdp_s*Kmscoa_s*mGTP*mPi)/(Kigtp_s);
D26_scoas = (Kigdp_s*Kmscoa_s*mGTP*mPi)/(Kigtp_s);
D27_scoas = (Kmgdp_s*mSCoA*mSUC*mGTP*mPi)/(Kisuc_s*Kigtp_s);
D28_scoas = (Kmgdp_s*mSCoA*mSUC*mGTP*mPi*mCoASH)/(Kiscoa_s*Kigdp_s*Kipi_s);
D_scoas = D1_scoas  + D2_scoas + D3_scoas + D4_scoas + D5_scoas + D6_scoas  + D7_scoas ...
        + D8_scoas*(D9_scoas + D10_scoas + D11_scoas  + D12_scoas + D13_scoas + D14_scoas + D15_scoas + D16_scoas  + D17_scoas + D18_scoas + D19_scoas + D20_scoas + D21_scoas)...
        + D22_scoas + D23_scoas + D24_scoas + D25_scoas + D26_scoas  + D27_scoas + D28_scoas;    
SCOAS_reaction = N_scoas/D_scoas;
%% Succinate dehydrogenase:SDH : mSUC <-> mFUM
alpha_sdh = (1 + mOAA/Kioaa_sdh + mSUC/Kasuc_sdh + mFUM/Kafum_sdh)/...
    (1 + mSUC/Kasuc_sdh + mFUM/Kafum_sdh);
Nr_sdh = Vf_sdh*(mSUC*mCOQ - (mQH2*mFUM/Keq_sdh));
Dr_sdh = Kisuc_sdh*Kmcoq_sdh*alpha_sdh + Kmcoq_sdh*mSUC + Kmsuc_sdh*alpha_sdh*mCOQ ...
         + mSUC*mCOQ + (Kmsuc_sdh/Kifum_sdh)*mCOQ*mFUM ...
         + (Kisuc_sdh*Kmcoq_sdh/(Kifum_sdh*Kmqh2_sdh))*(Kmfum_sdh*alpha_sdh*mQH2 + Kmqh2_sdh*mFUM + (Kmfum_sdh/Kisuc_sdh)*mSUC*mQH2 + mQH2*mFUM);
SDH_reaction = Nr_sdh/Dr_sdh;           
%% Fumarate hydratase: FUM : mFUM <-> mMAL
alpha_fum = (1 + mCIT/Kicit_fum + (mATP*Pfatp)/(Kiatp_fum*Patp) + (mADP*Pfadp)/(Kiadp_fum*Padp) + (mGTP*Pfgtp)/(Kigtp_fum*Pgtp) + (mGDP*Pfgdp)/(Kigdp_fum*Pgdp));
Nr_fum = Vf_fum*(mFUM - (mMal/Keq_fum));
Dr_fum = Kmfum_fum*alpha_fum + mFUM + (Kmfum_fum*mMal)/Kmmal_fum;
FUM_reaction = Nr_fum/Dr_fum;           
%% Malate Dehydrogenase 2: MDH2 : mMAL <-> mOAA
alpha_mdh2 = 1 + (mATP*Pfatp)/(Kiatp_mdh2*Patp) + (mADP*Pfadp)/(Kiadp_mdh2*Padp) + (mAMP*Pfamp)/(Kiamp_mdh2*Pamp);
MDH2_reaction = (Vf_mdh2*(mNAD*mMal - ((mOAA*mNADH)/Keq_mdh2)))/...
              (Kinad_mdh2*Kmmal_mdh2*alpha_mdh2 + Kmmal_mdh2*mNAD + Kmnad_mdh2*mMal*alpha_mdh2 + mMal*mNAD + ((Kmnad_mdh2*mMal*mNADH)/Kinadh_mdh2) + ((mOAA*mNAD*mMal)/Kioaa_mdh2) + ((Kinad_mdh2*Kmmal_mdh2)/(Kinadh_mdh2*Kmoaa_mdh2))*(Kmnadh_mdh2*mOAA*alpha_mdh2 + Kmoaa_mdh2*mNADH + ((Kmnadh_mdh2*mOAA*mNAD)/Kinad_mdh2) + mNADH*mOAA + ((mMal*mOAA*mNADH)/Kimal_mdh2)));           
%% Glutamine Oxaloacetate Transaminase 2 (GOT2): mAKG + mASP <-> mGLU + mOAA
GOT2_reaction = (Vf_got2*(mASP*mAKG - (mOAA*mGlutamate/Keq_got2)))/...
             (Kmakg_got2*mASP + Kmasp_got2*(1 + mAKG/KiAKG_got2)*mAKG + mASP*mAKG + (Kmasp_got2*mAKG*mGlutamate/Kiglu_got2) + ((Kiasp_got2*Kmakg_got2)/(Kmoaa_got2*Kiglu_got2))*((Kmglu_got2*mASP*mOAA/Kiasp_got2) + mOAA*mGlutamate + Kmglu_got2*(1 + mAKG/KiAKG_got2)*mOAA + Kmoaa_got2*mGlutamate));            
%% Malate Dehydrogenase 1 (MDH1): OAA + NADH <-> MAL + NAD
MDH1_reaction = (Vf_mdh1*(NADH*OAA - (NAD*cMal)/Keq_mdh1))/ ...
               (Kinadh_mdh1*Kmoaa_mdh1 + Kmoaa_mdh1*NADH + Kmnadh_mdh1*OAA + OAA*NADH + ((Kmnadh_mdh1*OAA*NAD)/Kinad_mdh1) + ((OAA*NADH*cMal)/Kimal_mdh1) + ((Kinadh_mdh1*Kmoaa_mdh1)/(Kinad_mdh1*Kmmal_mdh1))*(Kmnad_mdh1*cMal + Kmmal_mdh1*NAD + ((Kmnad_mdh1*cMal*NADH)/Kinadh_mdh1) + NAD*cMal + ((cMal*OAA*NAD)/Kioaa_mdh1)));       
           
%% Glutamate Oxaloactate Transaminase 1   (GOT1) :  ASP + AKG <-> OAA + GLU    
GOT1_reaction = (Vf_got1*(ASP*AKG - (OAA*Glutamate/Keq_got1)))/...
              (Kmakg_got1*ASP + Kmasp_got1*(1 + AKG/KiAKG_got1)*AKG + ASP*AKG + (Kmasp_got1*AKG*Glutamate/Kiglu_got1) + ((Kiasp_got1*Kmakg_got1)/(Kmoaa_got1*Kiglu_got1))*((Kmglu_got1*ASP*OAA/Kiasp_got1) + OAA*Glutamate + Kmglu_got1*(1 + AKG/KiAKG_got1)*OAA + Kmoaa_got1*Glutamate));
%%  Alpha-Ketoglutarate-Malate Transporter : AKGMAL : AKG + mMAL <-> mAKG + cMAL      
AKGMAL_reaction = (Vf_akgmal*(AKG*mMal - mAKG*cMal))/...
      (Kmakgi_akgmal*Kmmalx_akgmal*(2  + cMal/Kmmali_akgmal + mMal/Kmmalx_akgmal + AKG/Kmakgi_akgmal + mAKG/Kmakgx_akgmal + (cMal*mAKG)/(Kmmali_akgmal*Kmakgx_akgmal) + (mMal*AKG)/(Kmmalx_akgmal*Kmakgi_akgmal)));
%% Aspartate-Glutamate Transporter: ASPGLU : mGLU + ASP <-> GLU + mASP
ASPGLU_reaction = (Vf_aspglu*(Keq_aspglu*ASP*mGlutamate*mH - mASP*Glutamate*cH))/...
               (Keq_aspglu*Kiaspi_aspglu*Kiglux_aspglu*Kh_aspglu*(2*M_aspglu + M_aspglu*ASP/Kiaspi_aspglu + ((ASP*mGlutamate*mH)/(Kiaspi_aspglu*Kiglux_aspglu*Kh_aspglu)) + M_aspglu*((mASP*cH)/(Kiaspx_aspglu*Kh_aspglu)) + M_aspglu*mASP/Kiaspx_aspglu + ((mASP*Glutamate*cH)/(Kiaspx_aspglu*Kiglui_aspglu*Kh_aspglu)) + ((M_aspglu*ASP*mH)/(Kiaspi_aspglu*Kh_aspglu)) + M_aspglu*mH/Kh_aspglu + ((M_aspglu*Glutamate*cH)/(Kiglui_aspglu*Kh_aspglu)) + M_aspglu*cH/Kh_aspglu + ((M_aspglu*mGlutamate*mH)/(Kiglux_aspglu*Kh_aspglu))));       
%% The PYRH reaction: Pyruvate Hydrogen Shuttle: cPYR <-> mPYR
PYRH_reaction = Vf_pyrh*(Pyr*cH - mPyr*mH);
%% The CITMAL reaction: Citrate Malate Shuttle: cCIT + mMAL <-> mCIT + cMAL
CITMAL_reaction = Vf_citmal*(cCIT*mMal - mCIT*cMal);
%% Malate-Phosphate shuttle(MALPi reaction): cMAL -> mMAL
MALPi_reaction = Vf_malpi*(cMal*mPi - mMal*cPi);
%%  The Glutamate-hydrogen shuttle(GLUH reaction): cGLU -> mGLU
GLUH_reaction = Vf_gluh*(Glutamate*cH - mGlutamate*mH);
%% ATP-Citrate Lyase: CLY : cCIT -> cOAA
CLY_reaction = (Vf_cly*cCIT*cCoASH)/...
    (Kicit_cly*Kmcoash_cly + Kmcit_cly*cCoASH ...
                 + Kmaccoa_cly*cCIT + ...
                 cCIT*cCoASH + ...
                 (Kmcit_cly*cCoASH*cAcCoA)/Kiaccoa_cly ...
                 + (cCIT*cCoASH*OAA)/Kioaa_cly + ...
                 (Kicit_cly*Kmcoash_cly/(Kmoaa_cly*Kiaccoa_cly))*...
                 (Kmaccoa_cly*OAA + Kmoaa_cly*cAcCoA + (Kmaccoa_cly*cCIT*OAA)/Kicit_cly + OAA*cAcCoA + (cCoASH*OAA*cAcCoA)/Kicoash_cly));      
%% Malic Enzyme 2 (Mitochondrial): mMAL <-> mPYR
MMALIC_reaction = Vf_malic*(mMal*mNAD - (mPyr*mNADH*mCO2/Keq_malic))/...
    (Kmal_malic*mNAD*(1 + mATP/Kiatp_malic) + Knad_malic*mMal + Kmal_malic*Knad_malic);
%% Malic Enzyme 1 (Cytosolic):cMAL +NADP <-> PYR + NADPH
Nr_cmalic = Vf_cmalic*(cMal*NADP - (cCO2*Pyr*NADPH)/Keq_cmalic);
D1  = Kinadp_cmalic*Kmmal_cmalic;
D2  = Kmmal_cmalic*NADP;
D3  = Kmnadp_cmalic*cMal;
D4  = cMal*NADP;
D5  = (Kinadp_cmalic*Kmmal_cmalic*Kmpyr_cmalic*cCO2)/(Kmco2_cmalic*Kipyr_cmalic);
D6  = (Kinadp_cmalic*Kmmal_cmalic*NADPH)/(Kinadph_cmalic);
D7  = (Kmmal_cmalic*Kmnadph_cmalic*NADP*Pyr)/(Kipyr_cmalic*Kinadph_cmalic);
D8  = cCO2/Kmco2_cmalic  + (Kico2_cmalic*cMal/Kimal_cmalic*Kmco2_cmalic) + (cMal*cCO2/Kimal_cmalic*Kmco2_cmalic);
D9  = (Kmnadp_cmalic*cMal*NADPH/Kinadph_cmalic)*(1 + Pyr/Kipyr_cmalic + (cCO2*Pyr)/(Kico2_cmalic*Kipyr_cmalic));
D10 = ((Kmmal_cmalic*Kinadp_cmalic*Kmpyr_cmalic*NADPH)/(Kipyr_cmalic*Kinadph_cmalic))*(Pyr/Kmpyr_cmalic + cCO2/Kmco2_cmalic);
D11 = ((Kmmal_cmalic*Kinadp_cmalic*Kmnadph_cmalic*cCO2*Pyr)/(Kmco2_cmalic*Kipyr_cmalic*Kinadph_cmalic))*(1 + NADPH/Kmnadph_cmalic);
D12 = ((Kmmal_cmalic*Kmpyr_cmalic*NADP*cCO2)/(Kmco2_cmalic*Kipyr_cmalic))*(1 + cMal/Kimal_cmalic);
CMALIC_reaction = Nr_cmalic/(D1 + D2 + D3 + D4 + D5 + D6 + D7*D8 + D9 + D10 + D11 + D12);
%% Pyruvate carboxylase reaction: Pyruvate to Oxaloacetate: mPYR <-> mOAA
PC_reaction = Vf_pc*(mPyr*mCO2 - mOAA/Keq_pc)/....
            (Kmpyr_pc*Kmco2_pc  + Kmpyr_pc*mCO2 + Kmco2_pc*mPyr + mPyr*mCO2);
%% Glutaminase : GLS : Gln <-> mGlu
GLS_reaction =(Vf_gls*(Glutamine_in - (mGlutamate/Keq_gls)))/...
    (Kmgln_gls*(1 + (mGlutamate/Kiglu_gls)) + Glutamine_in);
%% Glutamate Dehydrogenase: GDH : mGlu <-> mAKG
Kmnad_gdh = 1;
N_gdh = Vf_gdh*(mNAD*mGlutamate - (mAKG*mNADH*mNH3)/Keq_gdh);
D1_gdh = Kinad_gdh*Kmglu_gdh;
D2_gdh = Kmglu_gdh*mNAD;
D3_gdh = Kmnad_gdh*mGlutamate;
D4_gdh = mGlutamate*mNAD;
D5_gdh = (mGlutamate*mNAD*mNH3)/Kiakg_gdh;
D6_gdh = (Kinad_gdh*Kmglu_gdh*mNADH)/Kinadh_gdh;
D7_gdh = (Kmglu_gdh*mNH3*mNAD)/Kinh3_gdh;
D8_gdh = (Kinad_gdh*Kmglu_gdh*Kmnadh_gdh*mNH3*mAKG)/(Kmnh3_gdh*Kinadh_gdh*Kiakg_gdh);
D9_gdh = (Kmnad_gdh*mGlutamate*mNADH)/Kinadh_gdh;
D10_gdh = (mGlutamate*mNAD*mNH3*mAKG)/(Kinh3_gdh*Kiakg_gdh);
D11_gdh = (Kinad_gdh*Kmglu_gdh*Kmakg_gdh*mNH3*mNADH)/(Kmnh3_gdh*Kinadh_gdh*Kiakg_gdh);
D12_gdh = (Kinad_gdh*Kmglu_gdh*Kmakg_gdh*mNH3*mNADH*mAKG)/(Kmnh3_gdh*Kinadh_gdh*Kiakg_gdh);
D13_gdh = (mGlutamate*mNAD*mAKG)/Kiakg_gdh;
D14_gdh = (Kinad_gdh*Kmglu_gdh*Kmakg_gdh*mNH3)/(Kmnh3_gdh*Kiakg_gdh);
D15_gdh = (Kinad_gdh*Kmglu_gdh*mGlutamate*mNADH*mAKG)/(Kiglu_gdh*Kinadh_gdh*Kiakg_gdh);
D16_gdh = (Kinad_gdh*Kmglu_gdh*mNADH*mAKG)/(Kinadh_gdh*Kiakg_gdh);
D17_gdh = (Kmnadh_gdh*Kmglu_gdh*mNH3*mNAD*mAKG)/(Kmnh3_gdh*Kinadh_gdh*Kiakg_gdh);
D18_gdh = (Kinad_gdh*Kmglu_gdh*mGlutamate*mNH3*mNADH*mAKG)/(Kmnh3_gdh*Kiglu_gdh*Kinadh_gdh*Kiakg_gdh);
D_gdh = D1_gdh  + D2_gdh + D3_gdh + D4_gdh + D5_gdh + D6_gdh  + D7_gdh ...
        + D8_gdh + D9_gdh + D10_gdh + D11_gdh  + D12_gdh + D13_gdh + D14_gdh + D15_gdh + D16_gdh  + D17_gdh + D18_gdh;   
GDH_reaction = N_gdh/D_gdh;
%% Glutamine Pyruvate transaminase: Pyruvate flux to alanine:  mAKG <-> mPyr + mGlutamate
GPT_reaction = (Vf_gpt*(mALA*mAKG - (mPyr*mGlutamate)/Keq_gpt))/...
            (Kala_gpt*mAKG + Kakg_gpt*mALA + mAKG*mALA + ...
             Kala_gpt*mAKG*mGlutamate/Kiglu_gpt + ...
             Kakg_gpt*mALA*mALA/Kia_gpt + ...
             Kakg_gpt*mALA*mGlutamate/Krg_gpt + ...
             (Vf_gpt/(Vq_gpt*Keq_gpt))*(Kpyr_gpt*mGlutamate + Kglu_gpt*mPyr + mPyr*mGlutamate + Kakg_gpt*mALA*mPyr/Kipyr_gpt + Kpyr_gpt*mGlutamate*mGlutamate/Kig_gpt));            
%% 26. The ASCT2 reaction: Gln_out -> Gln_in
ASCT2_reaction = (Vf_asct2*Glutamine_out)/(Kmax_asct2 + Glutamine_out);
%% Cell growth
Mu = alpha_atp*(ATP/(kap + ATP)) + alpha_glc*(Glu_in/(kgc + Glu_in)) + alpha_gln*(Glutamine_in/(kgn + Glutamine_in));
Mud = alpha_d;
carryingcapacity = 2e+05;
%% ODES FOR THE METABOLITES 
d(Glc) = GLUT_reaction - HK_reaction;
d(ATP) = - HK_reaction - PFK1_reaction + PGK_reaction + PYK_reaction - ATPase_reaction - AK_reaction + 13*OxPhos_reaction;  
d(G6P) = HK_reaction - HPI_reaction - Glycogen_synthesis + Glycogen_degradation - G6PD_reaction;
d(ADP) = HK_reaction + PFK1_reaction - PGK_reaction - PYK_reaction + ATPase_reaction + 2*AK_reaction - 13*OxPhos_reaction;
d(F6P) = HPI_reaction - PFK1_reaction + TA_reaction + TK2_reaction;
d(FBP) = PFK1_reaction - ALDO_reaction;
d(DHAP) = ALDO_reaction - TPI_reaction;
d(G3P) = ALDO_reaction + TPI_reaction + TK1_reaction + TK2_reaction - TA_reaction - GAPDH_reaction;
d(NAD) = - GAPDH_reaction + LDH_reaction + DHAses_reaction + MDH1_reaction;
d(thirteenBPG) = GAPDH_reaction - PGK_reaction;
d(threePG) = PGK_reaction - PGAM_reaction;
d(twoPG) = PGAM_reaction - ENO_reaction;
d(PEP) = ENO_reaction - PYK_reaction;
d(Pyr) = PYK_reaction - LDH_reaction - PYRH_reaction + CMALIC_reaction;
d(Lac_in) = LDH_reaction - MCT_reaction;
d(AMP) =  - AK_reaction;
d(sixPG) = G6PD_reaction - sixPGDH_reaction;
d(Ru5P) = sixPGDH_reaction - RPE_reaction - RPI_reaction;
d(X5P) = RPE_reaction - TK1_reaction - TK2_reaction;
d(R5P) = RPI_reaction - PRPPS_reaction - TK1_reaction;
d(E4P) = TA_reaction - TK2_reaction;
d(S7P) = TK1_reaction - TA_reaction;
d(NADP) = GSSGR_reaction - G6PD_reaction - sixPGDH_reaction - CMALIC_reaction;
d(mPYR) = PYRH_reaction*(Vc/Vm) - PDH_reaction  + MMALIC_reaction - PC_reaction + GPT_reaction;
d(mAcCoA) = PDH_reaction - CS_reaction;
d(mCIT) = CS_reaction - ACON_reaction + CITMAL_reaction;
d(mICIT) = ACON_reaction - IDH_reaction;
d(mAKG) = IDH_reaction - AKGD_reaction - GOT2_reaction + AKGMAL_reaction + GDH_reaction - GPT_reaction; 
d(mSCOA) = AKGD_reaction - SCOAS_reaction;
d(mSUC) = SCOAS_reaction - SDH_reaction;
d(mFUM) = SDH_reaction - FUM_reaction;
d(mMAL) = FUM_reaction - MDH2_reaction - AKGMAL_reaction - CITMAL_reaction + MALPi_reaction - MMALIC_reaction; 
d(mOAA) = - CS_reaction + MDH2_reaction + GOT2_reaction + PC_reaction; 
d(mASP) = ASPGLU_reaction - GOT2_reaction; 
d(mGLU) = GOT2_reaction - ASPGLU_reaction + GLUH_reaction - GDH_reaction + GPT_reaction; 
d(ASP) = - GOT1_reaction - ASPGLU_reaction*(Vm/Vc);
d(GLU) = GOT1_reaction + ASPGLU_reaction*(Vm/Vc) - GLUH_reaction*(Vm/Vc) + GLS_reaction;
d(OAA) = GOT1_reaction - MDH1_reaction + CLY_reaction;
d(MAL) = MDH1_reaction + AKGMAL_reaction*(Vm/Vc) + CITMAL_reaction*(Vm/Vc) - MALPi_reaction*(Vm/Vc) - CMALIC_reaction; 
d(AKG) = - GOT1_reaction - AKGMAL_reaction*(Vm/Vc);
d(CIT) = - CITMAL_reaction*(Vm/Vc) - CLY_reaction;
d(GLN) = ASCT2_reaction - GLS_reaction; 
d(NADH) =  GAPDH_reaction - LDH_reaction - DHAses_reaction - MDH1_reaction;
d(NADPH) =  - GSSGR_reaction + G6PD_reaction + sixPGDH_reaction + CMALIC_reaction;
d(GSH) = GSSGR_reaction - GPX_reaction;
d(GSSG) =  - GSSGR_reaction + GPX_reaction;
d(cellnumber) = Mu*cellnumber*(1 - (cellnumber/carryingcapacity)) - Mud*cellnumber;
