# Supplementary material for: Computational Model Predicts the Effects of Targeting Cellular Metabolism in Pancreatic Cancer
Source: Front Physiol. 2017 Apr 12;8:217. doi: 10.3389/fphys.2017.00217 (PMC5388762; doi:10.3389/fphys.2017.00217)
Supplement: Supplementary file 3 [file DataSheet2.ZIP]

Archive with 3 entries (2 files):
- S2.xml
- __MACOSX/
- __MACOSX/._S2.xml
