# Supplementary material for: Computational Model Predicts the Effects of Targeting Cellular Metabolism in Pancreatic Cancer
Source: Front Physiol. 2017 Apr 12;8:217. doi: 10.3389/fphys.2017.00217 (PMC5388762; doi:10.3389/fphys.2017.00217)
Supplement: Supplementary file 4 [file DataSheet3.XLSX]

## Sheet: Metabolites
ABBREVIATED METABOLITE NAME	FULL METABOLITE NAME	KEGG ID
GLC	Glucose	C00031
G6P	Glucose-6-phosphate	C00092
F6P	Fructose-6-phosphate	C00085
FBP	Fructose-1,6-biphosphate	C00354
DHAP	Dihydroxyacetone Phophate	C00111
G3P	Glyceraldehyde-3-phosphate	C00118
13BPG	1,3-biphosphoglycerate	C00236
3PG	3-phophoglycerate	C00197
2PG	2-phophoglycerate	C00631
PEP	phosphoenolpyruvate	C00074
PYR	Pyruvate	C00022
LAC	Lactate	C00186
6PG	6-phosphogluconate	C00345
Ru5P	Ribulose 5-phosphate	C00199
Xyl5P	Xylulose 5-phosphate	C00231
R5P	ribose 5-phosphate	C00117
E4P	Erythrose 4-phosphate	C00279
S7P	Sedoheptulose 7-phosphate	C05382
GSH	Glutathione	C00051
AcCoA	Acetyl CoA	C00024
CIT	Citrate	C00158
mICIT	mitochondrial IsoCitrate	C00311
AKG	Alpha-keto-glutarate	C00026
SCoA	Succinyl-CoA	C00091
SUC	Succinate	C00042
FUM	Fumarate	C00122
MAL	Malate	C00149
OAA	Oxaloacetate	C00036
ASP	Aspartate	C00049
GLU	Glutamate	C00025
ALA	Alanine	C00041
GSSG	Glutathione disulphide	C00127
mPYR	mitochondrial Pyruvate	C00022
mCIT	mitochondrial Citrate	C00158
mAKG	mitochondrial Alpha-keto-glutarate	C00026
mSUC	mitochondrial Succinate	C00042
mMAL	mitochondrial Malate	C00149
mOAA	mitochondrial Oxaloacetate	C00036
mGLU	mitochondrial Glutamate	C00025
ATP	Adenosine Triphosphate	C00002
ADP	Adenosine Diphosphate	C00008
NAD	Nicotinamide adenine dinucleotide	C00003
NADH	Reduced nicotinamide adenine dinucleotide	C00004
NADP	Nicotinamide adenine dinucleotide phosphate	C00006
NADPH	Reduced nicotinamide adenine dinucleotide phosphate	C00005

## Sheet: Reactions
ABBREVIATED REACTION NAME	REFERENCES	FULL REACTION NAME	REACTION
GLUT	Mulukutla et al. (2010, 2012, 2015)	Glucose Transporter	Glu_out = Glu_in
HK	Mulukutla et al. (2010, 2012, 2015)	Hexokinase	Glu_in + ATP = G6P + ADP
HPI	Mulukutla et al. (2010, 2012, 2015)	Hexose Phophate Isomerase	G6P = F6P
PFK1	Mulukutla et al. (2010, 2012, 2015)	Phopshofructokinase	ATP + F6P = FBP + ADP
ALDO	Mulukutla et al. (2010, 2012, 2015)	Aldolase	FBP = DHAP + G3P
TPI	Mulukutla et al. (2010, 2012, 2015)	Triosephosphate isomerase	DHAP = G3P
GAPDH	Mulukutla et al. (2010, 2012, 2015)	Glyceraldehyde 3-Phosphate Dehydrogenase	NAD + G3P = 13BPG + NADH
PGK	Mulukutla et al. (2010, 2012, 2015)	Phosphoglycerate Kinase	13BPG + ADP = 3PG + ATP
PGAM	Mulukutla et al. (2010, 2012, 2015)	Phosphoglycerate Mutase	3PG = 2PG
ENO	Mulukutla et al. (2010, 2012, 2015)	Enolase	2PG = PEP
PYK	Mulukutla et al. (2010, 2012, 2015)	Pyruvate Kinase	PEP + ADP = Pyr + ATP
LDH	Mulukutla et al. (2010, 2012, 2015)	Lactate Dehydogenase	NADH + Pyr = Lac_in + NAD
MCT	Mulukutla et al. (2010, 2012, 2015)	Monocarboxylate Transporter	Lac_in = Lac_out
G6PD	Mulukutla et al. (2010, 2012, 2015)	Glucose 6-phosphate Dehydrogenase	G6P + NADP = 6PG + NADPH
6PGDH	Mulukutla et al. (2010, 2012, 2015)	6-Phosphogluconate Dehydrogenase	6PG + NADP = Ru5P + NADPH
RPI	Mulukutla et al. (2010, 2012, 2015)	Ribose Phosphate Isomerase	Ru5P = R5P
RPE	Mulukutla et al. (2010, 2012, 2015)	Ribulose Phosphate Epimerase	Ru5P = Xyl5P
TK2	Mulukutla et al. (2010, 2012, 2015)	Transketolase2	E4P + Xyl5P = F6P + G3P
TK1	Mulukutla et al. (2010, 2012, 2015)	Transketolase1	R5P + Xyl5P = G3P + S7P
TA	Mulukutla et al. (2010, 2012, 2015)	Transaldolase	S7P + G3P = E4P + F6P
PRPPS	Mulukutla et al. (2010, 2012, 2015)	Phosphoribosylpyrophosphate	R5P -> null
PYRH	Mulukutla et al. (2010, 2012, 2015)	Pyruvate –Hydrogen shuttle	cPYR = mPyr
PDH	Mulukutla et al. (2010, 2012, 2015)	Pyruvate Dehydrogenase	mPyr = mAcCoA
CS	Mulukutla et al. (2010, 2012, 2015)	Citrate Synthase	mAcCoA + mOAA = mCIT
ACON	Mulukutla et al. (2010, 2012, 2015)	Aconitase	mCIT = mICIT
IDH	Mulukutla et al. (2010, 2012, 2015)	Isocitrate Dehydrogenase	mICIT = mAKG
AKGD	Mulukutla et al. (2010, 2012, 2015)	α-Ketoglutarate Dehydrogenase	mAKG = mSCoA
SCOAS	Mulukutla et al. (2010, 2012, 2015)	Succinyl-CoA Synthetase	mSCoA = mSUC
SDH	Mulukutla et al. (2010, 2012, 2015)	Succinate Dehydrogenase	mSUC = mFUM
FUM	Mulukutla et al. (2010, 2012, 2015)	Fumarase	mFUM = mMAL
MMALIC	Mulukutla et al. (2010, 2012, 2015)	Malic Enzyme II	mMAL = mPyr
PC	Mulukutla et al. (2010, 2012, 2015)	Pyruvate Carboxylase	mPyr = mOAA
GOT2	Mulukutla et al. (2010, 2012, 2015)	Glutamate Oxaloacetate Transaminase 2	mAKG + mASP = mGlutamate + mOAA
GPT	Mulukutla et al. (2010, 2012, 2015)	Glutamate Alanine Transaminase	mAKG = mPyr + mGlutamate
MDH2	Mulukutla et al. (2010, 2012, 2015)	Malate Dehydrogenase 2	mMAL = mOAA
CITMAL	Mulukutla et al. (2010, 2012, 2015)	Citrate –Malate shuttle	cCIT + mMAL = mCIT + cMAL
MALPi	Mulukutla et al. (2010, 2012, 2015)	Malate-Phosphate shuttle	cMAL = mMAL
ASPGLU	Mulukutla et al. (2010, 2012, 2015)	Aspartate –Glutamate shuttle	mGlutamate + cASP = cGlutamate + mASP
GLUH	Mulukutla et al. (2010, 2012, 2015)	Glutamate-Hydrogen shuttle	cGlutamate = mGlutamate
AKGMAL	Mulukutla et al. (2010, 2012, 2015)	α-Ketoglutarate –Malate shuttle	cAKG + mMAL = mAKG + cMAL
MDH1	Mulukutla et al. (2010, 2012, 2015)	Malate Dehydrogenase 1	cOAA +NADH = cMAL + NAD
GOT1	Mulukutla et al. (2010, 2012, 2015)	Glutamate Oxaloacetate Transaminase 1	cASP + cAKG = cOAA + cGlutamate
GLS	Mulukutla et al. (2010, 2012, 2015)	Glutaminase	Glutamine_in -> cGlutamate
ASCT2	Mulukutla et al. (2010, 2012, 2015)	Amino Acid Transporter	Glutamine_out -> Glutamine_in
AK	Shestov et al. (2014)	Adenylate Kinase	ATP + AMP = 2 ADP
GSSGR	Mulukutla et al. (2010, 2012, 2015)	Glutathione Reductase	GSSG + NADPH = GSH + NADP
GPX	Mulukutla et al. (2010, 2012, 2015)	Glutathione Peroxidase	GSH -> GSSG
OxPhos	Shestov et al. (2014)	Oxidative Phosphorylation	13 ADP -> 13 ATP
ATPase	Shestov et al. (2014)	ATP consuming processes	ATP = ADP
CLY	Mulukutla et al. (2010, 2012, 2015)	ATP-Citrate Lyase	cCIT = cOAA
GDH	Mulukutla et al. (2010, 2012, 2015)	Glutamate Dehydrogenase	mGlutamate = mAKG
ME1	Mulukutla et al. (2010, 2012, 2015)	Malic Enzyme I	cMAL + NADP = cPYR + NADPH
DHASases	Mulukutla et al. (2010, 2012, 2015)	Dehydrogenase	NADH = NAD

## Sheet: Reactions as shown in S2.xml
ABBREVIATED REACTION NAME	REACTION (as shown in S2.xml)	RATE LAW
GLUT	-> Glu_in	Function for GLUT
HK	Glu_in + ATP = G6P + ADP	Function for HK
HPI	G6P = F6P	Function for HPI
PFK1	F6P + ATP = FBP + ADP	Function for PFK1
ALDO	FBP = DHAP + G3P	Function for ALDO
TPI	DHAP = G3P	Function for TPI
GAPDH	G3P + NAD = thirteenBPG + NADH	Function for GAPDH
PGK	thirteenBPG + ADP = threePG + ATP	Function for PGK
PGAM	threePG = twoPG	Function for PGAM
ENO	twoPG = PEP	Function for ENO
PYK	PEP + ADP = PYR + ATP	Function for PYK
LDH	PYR + NADH = Lac_in + NAD	Function for LDH
AK	ATP + AMP = 2 * ADP	Function for AK
ATPase	ATP = ADP	Function for ATPase
OxPhos	13 * ADP = 13 * ATP	Function for OxPhos
DHases	NADH = NAD	Function for DHases
MCT	Lac_in ->	Function for MCT
G6PD	G6P + NADP = sixPG + NADPH	Function for G6PD
6PGDH	sixPG + NADP = Ru5P + NADPH	Function for 6PGDH
RPE	Ru5P = Xyl5P	Function for RPE
RPI	Ru5P = R5P	Function for RPI
PRPPS	R5P ->	Function for PRPPS
TK1	R5P + Xyl5P = G3P + S7P	Function for TK1
TK2	E4P + Xyl5P = F6P + G3P	Function for TK2
TA	S7P + G3P = E4P + F6P	Function for TA
GPX	GSH = GSSG	Function for GPX
GSSGR	GSSG + NADPH = GSH + NADP	Function for GSSGR
PDH	Pyr = AcCoA	Function for PDH
CS	AcCoA + mOAA = mCIT	Function for CS
ACON	mCIT = mICIT	Function for ACON
IDH	mICIT = mAKG	Function for IDH
AKGD	mAKG = mSCoA	Function for AKGD
SCOAS	mSCoA = mSUC	Function for SCOAS
SDH	mSUC = mFUM	Function for SDH
FUM	mFUM = mMAL	Function for FUM
MDH2	mMAL = mOAA	Function for MDH2
GOT2	mAKG + mASP = mGlutamate + mOAA	Function for GOT2
MDH1	OAA + NADH = MAL + NAD	Function for MDH1
GOT1	ASP + AKG = OAA + Glutamate	Function for GOT1
MMALIC	mMAL = Pyr	Function for MMALIC
CMALIC	MAL + NADP = PYR + NADPH	Function for CMALIC
PC	Pyr = mOAA	Function for PC
GLS	Glutamine_in = Glutamate	Function for GLS
GPT	mAKG = Pyr + mGlutamate	Function for GPT
ASCT2	-> Glutamine_in	Function for ASCT2
GDH	mGlutamate = mAKG	Function for GDH
CNG	-> cellnumber	Function for CNG
CLY	CIT = OAA	Function for CLY
PYRH1	PYR ->	Function for PYRH1
PYRH2	-> Pyr	Function for PYRH2
ASPGLU1	ASP ->	Function for ASPGLU1
ASPGLU2	-> mASP	Function for ASPGLU2
ASPGLU3	-> Glutamate	Function for ASPGLU3
ASPGLU4	mGlutamate ->	Function for ASPGLU4
CITMAL1	-> MAL	Function for CITMAL1
CITMAL2	CIT ->	Function for CITMAL2
CITMAL3	mMAL ->	Function for CITMAL3
CITMAL4	-> mCIT	Function for CITMAL4
GLUH1	Glutamate ->	Function for GLUH1
GLUH2	-> mGlutamate	Function for GLUH2
AKGMAL1	AKG ->	Function for AKGMAL1
AKGMAL2	mMAL ->	Function for AKGMAL2
AKGMAL3	-> mAKG	Function for AKGMAL3
AKGMAL4	-> MAL	Function for AKGMAL4
MALPi1	MAL ->	Function for MALPi1
MALPi2	-> mMAL	Function for MALPi2
**Note: Shading indicates reactions that have been separated to account for transport. See Supplementary Material file for details.
