# Supplementary material for: Computational Model Predicts the Effects of Targeting Cellular Metabolism in Pancreatic Cancer
Source: Front Physiol. 2017 Apr 12;8:217. doi: 10.3389/fphys.2017.00217 (PMC5388762; doi:10.3389/fphys.2017.00217)
Supplement: Supplementary file 5 [file DataSheet4.XLSX]

## Sheet: Sheet1
PARAMETERS	VALUES (mM)	REFERENCES
mATP	0.1	Mulukutla et al. (2010, 2012, 2015)
mADP	0.1	Mulukutla et al. (2010, 2012, 2015)
mAMP	0.1	Mulukutla et al. (2010, 2012, 2015)
mGTP	0.1	Mulukutla et al. (2010, 2012, 2015)
mGDP	0.1	Mulukutla et al. (2010, 2012, 2015)
mH	1e-08	Mulukutla et al. (2010, 2012, 2015)
cH	5.01187e-08	Mulukutla et al. (2010, 2012, 2015)
Mg	0.7	Mulukutla et al. (2010, 2012, 2015)
MgADP	0.46	Mulukutla et al. (2010, 2012, 2015)
MgATP	2.69	Mulukutla et al. (2010, 2012, 2015)
Ncd	35	Mulukutla et al. (2010, 2012, 2015)
Ndp	35	Mulukutla et al. (2010, 2012, 2015)
mNAD	2.87	Mulukutla et al. (2010, 2012, 2015)
mNADH	0.1	Mulukutla et al. (2010, 2012, 2015)
mPi	2.5	Mulukutla et al. (2010, 2012, 2015)
cPi	7.5	Mulukutla et al. (2010, 2012, 2015)
mALA	1	Mulukutla et al. (2010, 2012, 2015)
BPG	3.1	Mulukutla et al. (2010, 2012, 2015)
G16BP	0.1	Mulukutla et al. (2010, 2012, 2015)
mCOQ	1.08	Mulukutla et al. (2010, 2012, 2015)
mQH2	0.27	Mulukutla et al. (2010, 2012, 2015)
mCO2	21.4	Mulukutla et al. (2010, 2012, 2015)
cCO2	1.2	Mulukutla et al. (2010, 2012, 2015)
mCoASH	0.04	Mulukutla et al. (2010, 2012, 2015)
cCoASH	0.02	Mulukutla et al. (2010, 2012, 2015)
cAcCoA	0.001	Mulukutla et al. (2010, 2012, 2015)
ALA	0.1	Mulukutla et al. (2010, 2012, 2015)
eH	5.01187e-08	Mulukutla et al. (2010, 2012, 2015)
K	0.7	Mulukutla et al. (2010, 2012, 2015)
mNH3	0.5	Mulukutla et al. (2010, 2012, 2015)
totGSH	35	Mulukutla et al. (2010, 2012, 2015)
Vm	1	Mulukutla et al. (2010, 2012, 2015)
Vc	3	Mulukutla et al. (2010, 2012, 2015)
F26BP	0.0034	Mulukutla et al. (2010, 2012, 2015)
O2i	0.04	Shestov et al. (2014)
Lac_out	0	Mulukutla et al. (2010, 2012, 2015)
Kgluout_glut	1.8	Mulukutla et al. (2010, 2012, 2015)
Kgluin_glut	10	Mulukutla et al. (2010, 2012, 2015)
Keq_glut	1	Mulukutla et al. (2010, 2012, 2015)
f1_glut	0.1	Mulukutla et al. (2010, 2012, 2015)
f2_glut	0.9	Mulukutla et al. (2010, 2012, 2015)
Keq1_glut	1	Mulukutla et al. (2010, 2012, 2015)
Kgluin1_glut	10	Mulukutla et al. (2010, 2012, 2015)
Kgluout1_glut	9.3	Mulukutla et al. (2010, 2012, 2015)
f1_hk	0.01	Mulukutla et al. (2010, 2012, 2015)
f2_hk	0.99	Mulukutla et al. (2010, 2012, 2015)
Kgluin_hk	0.03	Mulukutla et al. (2010, 2012, 2015)
Kg6p_hk	0.02	Mulukutla et al. (2010, 2012, 2015)
Katp_hk	1.1	Mulukutla et al. (2010, 2012, 2015)
Kadp_hk	3.5	Mulukutla et al. (2010, 2012, 2015)
Keq_hk	651	Mulukutla et al. (2010, 2012, 2015)
Kgluin2_hk	0.3	Mulukutla et al. (2010, 2012, 2015)
Kg6p_hpi	0.4	Mulukutla et al. (2010, 2012, 2015)
Kf6p_hpi	0.05	Mulukutla et al. (2010, 2012, 2015)
Kery4p_hpi	0.001	Mulukutla et al. (2010, 2012, 2015)
K6pg_hpi	0.015	Mulukutla et al. (2010, 2012, 2015)
Kfbp_hpi	0.06	Mulukutla et al. (2010, 2012, 2015)
Kf6p_pfk1	1.1	Mulukutla et al. (2010, 2012, 2015)
Kf26bp_pfk1	0.00099	Mulukutla et al. (2010, 2012, 2015)
Kiatp_pfk1	1.1	Mulukutla et al. (2010, 2012, 2015)
Kcit_pfk1	6.7	Mulukutla et al. (2010, 2012, 2015)
alpha_pfk1	0.75	Mulukutla et al. (2010, 2012, 2015)
beta_pfk1	1.18	Mulukutla et al. (2010, 2012, 2015)
Katp_pfk1	0.0292	Mulukutla et al. (2010, 2012, 2015)
L_pfk1	6.6	Mulukutla et al. (2010, 2012, 2015)
Kadp_pfk1	5	Mulukutla et al. (2010, 2012, 2015)
Keq_pfk1	247	Mulukutla et al. (2010, 2012, 2015)
Kfbp_pfk1	5	Mulukutla et al. (2010, 2012, 2015)
Kmax_asct2	0.097	Pingitore et al. (2013)
Kdhap_aldo	0.08	Mulukutla et al. (2010, 2012, 2015)
Kfbp_aldo	0.009	Mulukutla et al. (2010, 2012, 2015)
Kg3p_aldo	0.16	Mulukutla et al. (2010, 2012, 2015)
Kdhap_tpi	1.6	Mulukutla et al. (2010, 2012, 2015)
Kg3p_tpi	0.51	Mulukutla et al. (2010, 2012, 2015)
Kg3p_gapdh	0.19	Mulukutla et al. (2010, 2012, 2015)
Knad_gapdh	0.09	Mulukutla et al. (2010, 2012, 2015)
Knadh_gapdh	0.01	Mulukutla et al. (2010, 2012, 2015)
Kpi_gapdh	11	Mulukutla et al. (2010, 2012, 2015)
Kbpg_gapdh	0.022	Mulukutla et al. (2010, 2012, 2015)
Ka_pgk	0.079	Mulukutla et al. (2010, 2012, 2015)
Kp_pgk	0.13	Mulukutla et al. (2010, 2012, 2015)
Kb_pgk	0.04	Mulukutla et al. (2010, 2012, 2015)
Kq_pgk	0.27	Mulukutla et al. (2010, 2012, 2015)
alpha_pgk	1	Mulukutla et al. (2010, 2012, 2015)
beta_pgk	1	Mulukutla et al. (2010, 2012, 2015)
K3pg_pgam	0.19	Mulukutla et al. (2010, 2012, 2015)
K2pg_pgam	0.12	Mulukutla et al. (2010, 2012, 2015)
K2pg_eno	0.038	Mulukutla et al. (2010, 2012, 2015)
Kpep_eno	0.06	Mulukutla et al. (2010, 2012, 2015)
Kadp_pyk	0.4	Mulukutla et al. (2010, 2012, 2015)
Katp_pyk	0.86	Mulukutla et al. (2010, 2012, 2015)
Keq_pyk	195170	Mulukutla et al. (2010, 2012, 2015)
Kpep_pyk	0.05	Mulukutla et al. (2010, 2012, 2015)
Kpyr_pyk	10	Mulukutla et al. (2010, 2012, 2015)
Klacin_ldh	4.7	Mulukutla et al. (2010, 2012, 2015)
Knad_ldh	0.07	Mulukutla et al. (2010, 2012, 2015)
Kpyr_ldh	0.3	Mulukutla et al. (2010, 2012, 2015)
Knadh_ldh	0.002	Mulukutla et al. (2010, 2012, 2015)
alpha_ldh	1	Mulukutla et al. (2010, 2012, 2015)
beta_ldh	1	Mulukutla et al. (2010, 2012, 2015)
Kmakf	5	Shestov et al. (2014)
Kmakr	2	Shestov et al. (2014)
Katpf	3	Shestov et al. (2014)
Katpr	4.71e-09	Shestov et al. (2014)
Kmpyrox	0.001	Shestov et al. (2014)
Kmo2iox	0.005	Shestov et al. (2014)
Kmadpox	0.005	Shestov et al. (2014)
Knadh_dhases	250	Mulukutla et al. (2010, 2012, 2015)
Knad_dhases	1	Mulukutla et al. (2010, 2012, 2015)
Keq_mct1	1	Mulukutla et al. (2010, 2012, 2015)
Klacin_mct1	8.5	Mulukutla et al. (2010, 2012, 2015)
Klacout_mct1	0.5	Mulukutla et al. (2010, 2012, 2015)
Kf_rpe	0.19	Mulukutla et al. (2010, 2012, 2015)
Kr_rpe	0.5	Mulukutla et al. (2010, 2012, 2015)
Kf_rpi	0.78	Mulukutla et al. (2010, 2012, 2015)
Kr_rpi	2.2	Mulukutla et al. (2010, 2012, 2015)
Kmgatp_prpps	0.01	Mulukutla et al. (2010, 2012, 2015)
Kr5p_prpps	0.57	Mulukutla et al. (2010, 2012, 2015)
Khcit	0.00234	Mulukutla et al. (2010, 2012, 2015)
Kmgcit	0.427	Mulukutla et al. (2010, 2012, 2015)
Kkcit	458	Mulukutla et al. (2010, 2012, 2015)
Khatp	0.000257	Mulukutla et al. (2010, 2012, 2015)
Kmgatp	0.151	Mulukutla et al. (2010, 2012, 2015)
Kkatp	13.5	Mulukutla et al. (2010, 2012, 2015)
Khadp	0.00038	Mulukutla et al. (2010, 2012, 2015)
Kmgadp	1.62	Mulukutla et al. (2010, 2012, 2015)
Kkadp	29.5	Mulukutla et al. (2010, 2012, 2015)
Khamp	0.000603	Mulukutla et al. (2010, 2012, 2015)
Kmgamp	13.8	Mulukutla et al. (2010, 2012, 2015)
Kkamp	89.1	Mulukutla et al. (2010, 2012, 2015)
Khcoash	7.41e-06	Mulukutla et al. (2010, 2012, 2015)
Khscoa	0.11	Mulukutla et al. (2010, 2012, 2015)
Keq_pdh	12000	Mulukutla et al. (2010, 2012, 2015)
Kpyr_pdh	0.0388	Mulukutla et al. (2010, 2012, 2015)
Kcoash_pdh	0.0099	Mulukutla et al. (2010, 2012, 2015)
Knad_pdh	0.0607	Mulukutla et al. (2010, 2012, 2015)
Kiaccoa_pdh	0.04	Mulukutla et al. (2010, 2012, 2015)
Kinadh_pdh	0.0402	Mulukutla et al. (2010, 2012, 2015)
Keq_cs	6220000000000	Mulukutla et al. (2010, 2012, 2015)
Koaa_cs	0.004	Mulukutla et al. (2010, 2012, 2015)
Kaccoa_cs	0.0014	Mulukutla et al. (2010, 2012, 2015)
Kioaa_cs	0.00333	Mulukutla et al. (2010, 2012, 2015)
Kicit_cs	1.6	Mulukutla et al. (2010, 2012, 2015)
Kiatp_cs	0.9	Mulukutla et al. (2010, 2012, 2015)
Kiadp_cs	1.8	Mulukutla et al. (2010, 2012, 2015)
Kiamp_cs	6	Mulukutla et al. (2010, 2012, 2015)
Kicoash_cs	0.067	Mulukutla et al. (2010, 2012, 2015)
Kiscoa_cs	0.14	Mulukutla et al. (2010, 2012, 2015)
Keq_acon	0.027	Mulukutla et al. (2010, 2012, 2015)
Kcit_acon	1.161	Mulukutla et al. (2010, 2012, 2015)
Kicit_acon	0.434	Mulukutla et al. (2010, 2012, 2015)
Keq_idh	30.5	Mulukutla et al. (2010, 2012, 2015)
Kmnad_idh	0.074	Mulukutla et al. (2010, 2012, 2015)
Kmicit_idh	0.183	Mulukutla et al. (2010, 2012, 2015)
Kaadp_idh	0.05	Mulukutla et al. (2010, 2012, 2015)
Kiatp_idh	0.091	Mulukutla et al. (2010, 2012, 2015)
Kiicit_idh	0.0238	Mulukutla et al. (2010, 2012, 2015)
Kinadh_idh	0.029	Mulukutla et al. (2010, 2012, 2015)
Keq_akgd	166000000	Mulukutla et al. (2010, 2012, 2015)
Kmakg_akgd	0.12	Mulukutla et al. (2010, 2012, 2015)
Kmcoash_akgd	0.055	Mulukutla et al. (2010, 2012, 2015)
Kmnad_akgd	0.021	Mulukutla et al. (2010, 2012, 2015)
Kaadp_akgd	0.1	Mulukutla et al. (2010, 2012, 2015)
Kiatp_akgd	0.05	Mulukutla et al. (2010, 2012, 2015)
Kiscoa_akgd	0.0069	Mulukutla et al. (2010, 2012, 2015)
Kinadh_akgd	0.0006	Mulukutla et al. (2010, 2012, 2015)
Keq_s	7.43	Mulukutla et al. (2010, 2012, 2015)
Kmgdp_s	0.016	Mulukutla et al. (2010, 2012, 2015)
Kmscoa_s	0.055	Mulukutla et al. (2010, 2012, 2015)
Kmpi_s	0.66	Mulukutla et al. (2010, 2012, 2015)
Kmcoash_s	0.02	Mulukutla et al. (2010, 2012, 2015)
Kmsuc_s	0.88	Mulukutla et al. (2010, 2012, 2015)
Kmgtp_s	0.0111	Mulukutla et al. (2010, 2012, 2015)
Kigdp_s	0.0055	Mulukutla et al. (2010, 2012, 2015)
Kiscoa_s	0.1	Mulukutla et al. (2010, 2012, 2015)
Kipi_s	0.2	Mulukutla et al. (2010, 2012, 2015)
Kicoash_s	0.02	Mulukutla et al. (2010, 2012, 2015)
Kisuc_s	0.3	Mulukutla et al. (2010, 2012, 2015)
Kigtp_s	0.0111	Mulukutla et al. (2010, 2012, 2015)
Kmsuc_sdh	0.467	Mulukutla et al. (2010, 2012, 2015)
Kmcoq_sdh	0.48	Mulukutla et al. (2010, 2012, 2015)
Kmqh2_sdh	0.00245	Mulukutla et al. (2010, 2012, 2015)
Kmfum_sdh	1.2	Mulukutla et al. (2010, 2012, 2015)
Kisuc_sdh	0.12	Mulukutla et al. (2010, 2012, 2015)
Kifum_sdh	1.275	Mulukutla et al. (2010, 2012, 2015)
Keq_sdh	1.21	Mulukutla et al. (2010, 2012, 2015)
Kioaa_sdh	0.0015	Mulukutla et al. (2010, 2012, 2015)
Kasuc_sdh	0.45	Mulukutla et al. (2010, 2012, 2015)
Kafum_sdh	0.375	Mulukutla et al. (2010, 2012, 2015)
Kmfum_fum	0.0447	Mulukutla et al. (2010, 2012, 2015)
Kmmal_fum	0.1977	Mulukutla et al. (2010, 2012, 2015)
Kicit_fum	3.5	Mulukutla et al. (2010, 2012, 2015)
Kiatp_fum	0.04	Mulukutla et al. (2010, 2012, 2015)
Kiadp_fum	0.4	Mulukutla et al. (2010, 2012, 2015)
Kigtp_fum	0.08	Mulukutla et al. (2010, 2012, 2015)
Kigdp_fum	0.33	Mulukutla et al. (2010, 2012, 2015)
Keq_fum	4.56	Mulukutla et al. (2010, 2012, 2015)
Keq_mdh2	0.000402	Mulukutla et al. (2010, 2012, 2015)
Kmnad_mdh2	0.09055	Mulukutla et al. (2010, 2012, 2015)
Kmmal_mdh2	0.25	Mulukutla et al. (2010, 2012, 2015)
Kmoaa_mdh2	0.006128	Mulukutla et al. (2010, 2012, 2015)
Kmnadh_mdh2	0.00258	Mulukutla et al. (2010, 2012, 2015)
Kinad_mdh2	0.279	Mulukutla et al. (2010, 2012, 2015)
Kimal_mdh2	0.36	Mulukutla et al. (2010, 2012, 2015)
Kioaa_mdh2	0.0055	Mulukutla et al. (2010, 2012, 2015)
Kinadh_mdh2	0.00318	Mulukutla et al. (2010, 2012, 2015)
Kiatp_mdh2	0.1832	Mulukutla et al. (2010, 2012, 2015)
Kiadp_mdh2	0.3944	Mulukutla et al. (2010, 2012, 2015)
Kiamp_mdh2	0.42	Mulukutla et al. (2010, 2012, 2015)
Keq_got2	1.56	Mulukutla et al. (2010, 2012, 2015)
Kmasp_got2	0.89	Mulukutla et al. (2010, 2012, 2015)
Kmakg_got2	3.22	Mulukutla et al. (2010, 2012, 2015)
Kmoaa_got2	0.088	Mulukutla et al. (2010, 2012, 2015)
Kmglu_got2	32.5	Mulukutla et al. (2010, 2012, 2015)
Kiasp_got2	3.9	Mulukutla et al. (2010, 2012, 2015)
Kiakg_got2	0.73	Mulukutla et al. (2010, 2012, 2015)
Kioaa_got2	0.048	Mulukutla et al. (2010, 2012, 2015)
Kiglu_got2	10.7	Mulukutla et al. (2010, 2012, 2015)
KiAKG_got2	26.5	Mulukutla et al. (2010, 2012, 2015)
Keq_mdh1	26700	Mulukutla et al. (2010, 2012, 2015)
Kmnad_mdh1	0.114	Mulukutla et al. (2010, 2012, 2015)
Kmmal_mdh1	1.1	Mulukutla et al. (2010, 2012, 2015)
Kmoaa_mdh1	0.088	Mulukutla et al. (2010, 2012, 2015)
Kmnadh_mdh1	0.026	Mulukutla et al. (2010, 2012, 2015)
Kinadh_mdh1	0.0049	Mulukutla et al. (2010, 2012, 2015)
Kioaa_mdh1	0.063	Mulukutla et al. (2010, 2012, 2015)
Kimal_mdh1	7.1	Mulukutla et al. (2010, 2012, 2015)
Kinad_mdh1	0.094	Mulukutla et al. (2010, 2012, 2015)
Keq_got1	1.56	Mulukutla et al. (2010, 2012, 2015)
Kmasp_got1	4.4	Mulukutla et al. (2010, 2012, 2015)
Kmakg_got1	0.38	Mulukutla et al. (2010, 2012, 2015)
Kmoaa_got1	0.095	Mulukutla et al. (2010, 2012, 2015)
Kmglu_got1	9.6	Mulukutla et al. (2010, 2012, 2015)
Kiasp_got1	3.9	Mulukutla et al. (2010, 2012, 2015)
Kiakg_got1	0.73	Mulukutla et al. (2010, 2012, 2015)
Kioaa_got1	0.048	Mulukutla et al. (2010, 2012, 2015)
Kiglu_got1	8.4	Mulukutla et al. (2010, 2012, 2015)
KiAKG_got1	26.5	Mulukutla et al. (2010, 2012, 2015)
Kmmali_akgmal	0.4	Mulukutla et al. (2010, 2012, 2015)
Kmmalx_akgmal	10	Mulukutla et al. (2010, 2012, 2015)
Kmakgi_akgmal	1.3	Mulukutla et al. (2010, 2012, 2015)
Kmakgx_akgmal	0.17	Mulukutla et al. (2010, 2012, 2015)
Keq_aspglu	0.6	Mulukutla et al. (2010, 2012, 2015)
Kiaspi_aspglu	0.028	Mulukutla et al. (2010, 2012, 2015)
Kiaspx_aspglu	2.8	Mulukutla et al. (2010, 2012, 2015)
Kiglui_aspglu	0.18	Mulukutla et al. (2010, 2012, 2015)
Kiglux_aspglu	1.6	Mulukutla et al. (2010, 2012, 2015)
Kh_aspglu	3.16228e-07	Mulukutla et al. (2010, 2012, 2015)
M_aspglu	1.8	Mulukutla et al. (2010, 2012, 2015)
Kmcit_cly	0.0493	Mulukutla et al. (2010, 2012, 2015)
Kicit_cly	0.0475	Mulukutla et al. (2010, 2012, 2015)
Kmcoash_cly	0.0044	Mulukutla et al. (2010, 2012, 2015)
Kicoash_cly	0.0061	Mulukutla et al. (2010, 2012, 2015)
Kmoaa_cly	0.177	Mulukutla et al. (2010, 2012, 2015)
Kioaa_cly	0.177	Mulukutla et al. (2010, 2012, 2015)
Kmaccoa_cly	0.0098	Mulukutla et al. (2010, 2012, 2015)
Kiaccoa_cly	0.0098	Mulukutla et al. (2010, 2012, 2015)
Keq_malic	34.4	Mulukutla et al. (2010, 2012, 2015)
Kmal_malic	1.7	Mulukutla et al. (2010, 2012, 2015)
Knad_malic	0.16	Mulukutla et al. (2010, 2012, 2015)
Kiatp_malic	0.5	Mulukutla et al. (2010, 2012, 2015)
Kmmal_cmalic	0.12	Mulukutla et al. (2010, 2012, 2015)
Kmnadp_cmalic	0.0014	Mulukutla et al. (2010, 2012, 2015)
Kmco2_cmalic	0.013	Mulukutla et al. (2010, 2012, 2015)
Kmpyr_cmalic	0.0064	Mulukutla et al. (2010, 2012, 2015)
Kmnadph_cmalic	0.0021	Mulukutla et al. (2010, 2012, 2015)
Kinadp_cmalic	0.00096	Mulukutla et al. (2010, 2012, 2015)
Kimal_cmalic	0.22	Mulukutla et al. (2010, 2012, 2015)
Kico2_cmalic	0.0117	Mulukutla et al. (2010, 2012, 2015)
Kipyr_cmalic	7.8	Mulukutla et al. (2010, 2012, 2015)
Kinadph_cmalic	0.002	Mulukutla et al. (2010, 2012, 2015)
Keq_cmalic	34.4	Mulukutla et al. (2010, 2012, 2015)
Keq_pc	1	Mulukutla et al. (2010, 2012, 2015)
Kmpyr_pc	0.22	Mulukutla et al. (2010, 2012, 2015)
Kmco2_pc	3.2	Mulukutla et al. (2010, 2012, 2015)
Keq_gls	1	Mulukutla et al. (2010, 2012, 2015)
Kmgln_gls	12	Mulukutla et al. (2010, 2012, 2015)
Kiglu_gls	55	Mulukutla et al. (2010, 2012, 2015)
Kmglu_gdh	3.5	Mulukutla et al. (2010, 2012, 2015)
Kmnadh_gdh	0.04	Mulukutla et al. (2010, 2012, 2015)
Kmakg_gdh	1.1	Mulukutla et al. (2010, 2012, 2015)
Kmnh3_gdh	6	Mulukutla et al. (2010, 2012, 2015)
Kiakg_gdh	0.25	Mulukutla et al. (2010, 2012, 2015)
Kinh3_gdh	6	Mulukutla et al. (2010, 2012, 2015)
Kiglu_gdh	3.5	Mulukutla et al. (2010, 2012, 2015)
Kinadh_gdh	0.004	Mulukutla et al. (2010, 2012, 2015)
Kinad_gdh	1	Mulukutla et al. (2010, 2012, 2015)
Keq_gdh	0.003	Mulukutla et al. (2010, 2012, 2015)
Kala_gpt	3	Mulukutla et al. (2010, 2012, 2015)
Kakg_gpt	0.12	Mulukutla et al. (2010, 2012, 2015)
Kpyr_gpt	0.23	Mulukutla et al. (2010, 2012, 2015)
Kglu_gpt	8.1	Mulukutla et al. (2010, 2012, 2015)
Kipyr_gpt	0.23	Mulukutla et al. (2010, 2012, 2015)
Kiglu_gpt	2.8	Mulukutla et al. (2010, 2012, 2015)
Kia_gpt	470	Mulukutla et al. (2010, 2012, 2015)
Kig_gpt	96	Mulukutla et al. (2010, 2012, 2015)
Krg_gpt	79.16	Mulukutla et al. (2010, 2012, 2015)
Keq_gpt	2.22	Mulukutla et al. (2010, 2012, 2015)
12 Rate parameters determined from Identifiabililty Analysis held constant
REACTION VELOCITIES	VALUES (1/min)
Vr_hpi	0.63	Mulukutla et al. (2010, 2012, 2015)
Vr_aldo	0.063	Mulukutla et al. (2010, 2012, 2015)
Vr_tpi	28	Mulukutla et al. (2010, 2012, 2015)
Vr_pgk	8.7	Mulukutla et al. (2010, 2012, 2015)
Vr_pgam	0.36	Mulukutla et al. (2010, 2012, 2015)
Vr_eno	0.38	Mulukutla et al. (2010, 2012, 2015)
Vr_ak	13.34	Shestov et al. (2014)
Vr_g6pd	1.24667e+18	Mulukutla et al. (2010, 2012, 2015)
Vr_6pgdh	1.5e+18	Mulukutla et al. (2010, 2012, 2015)
Vr_rpe	1111.17	Mulukutla et al. (2010, 2012, 2015)
Vr_rpi	181.667	Mulukutla et al. (2010, 2012, 2015)
Vr_gpt	661667	Mulukutla et al. (2010, 2012, 2015)
Vq_gpt	1.67758e-06	Mulukutla et al. (2010, 2012, 2015)
