# Supplementary material for: Computational Model Predicts the Effects of Targeting Cellular Metabolism in Pancreatic Cancer
Source: Front Physiol. 2017 Apr 12;8:217. doi: 10.3389/fphys.2017.00217 (PMC5388762; doi:10.3389/fphys.2017.00217)
Supplement: Supplementary file 6 [file DataSheet5.XLSX]

## Sheet: Reaction velocities
REACTION VELOCITIES	BASELINE VALUES (1/min)	VALUES FOR IC #1	VALUES FOR IC #2	RATIO (IC#2/IC#1)
Vf_glut	0.028	0.00731685	0.00168928	0.230875
Vf_hk	0.041	0.571348	0.595771	1.04275
Vf_hpi	0.28	21.519	0.00429095	0.000199403
Vf_pfk1	0.022	0.000442897	2.19956	4966.29
Vf_aldo	0.08	0.196849	1.00568	5.1089
Vf_tpi	3.4	11.4901	198.468	17.273
Vf_gapdh	0.331	0.0094516	0.278733	29.4905
Vr_gapdh	0.413	18.8036	41.1416	2.18796
Vf_pgk	8.7	1.9858	0.317123	0.159695
Vf_pgam	0.94	24.1293	0.331449	0.0137363
Vf_eno	0.34	0.827208	30.9039	37.3593
Vf_pyk	0.087	0.00222218	7.4544	3354.55
Vf_ldh	0.468	42.7261	26.466	0.619434
Vr_ldh	0.074	0.00367338	1.45342	395.664
Vf_ak	33.34	255.683	0.340929	0.0013334
Vf_atpase	6.5	2.42688	68.5412	28.2426
Vr_atpase	2.1179e-14	1.0415e-13	3.60254e-15	0.0345898
Vf_ox	0.14	0.00220313	0.0155198	7.04445
Vf_mct1	0.03	1.44573	2.93391	2.02935
Vf_g6pd	7.31667e+18	3.75364e+20	4.46984e+17	0.0011908
Vf_6pgdh	3.05e+17	6.56201e+17	2.20003e+17	0.335267
Vf_rpe	773.67	18.8184	40890.2	2172.89
Vf_rpi	426.67	138.457	93.0051	0.671726
Vf_prpps	0.42167	0.00693854	39.279	5660.99
Vf_tk1	8.86667e+16	5.62127e+17	4346228287854170	0.00773176
Vr_tk1	4.3e+16	2.82292e+17	1097649666492080	0.00388835
Vf_tk2	6.06667e+17	9.40374e+16	9.20617e+16	0.97899
Vr_tk2	2.05e+16	828373478273598	205120496154534	0.247618
Vf_ta	2.05e+16	2.05e+18	1.25392e+16	0.00611668
Vr_ta	1.255e+18	5.4774e+18	4.12702e+16	0.00753463
Vf_gpx	260	5843.52	2.87985	0.000492828
Vf_gssgr	9.16667e+42	1.9839e+43	2.64632e+42	0.13339
Vr_gssgr	1.75e+38	4.72632e+39	1.17161e+38	0.0247891
Vf_pdh	3.16167	0.04335	0.0316206	0.729426
Vf_cs	30.067	16.9994	0.301515	0.0177368
Vf_acon	1666.67	2373.46	165757	69.8378
Vf_idh	458.3	8397.17	13761.7	1.63886
Vf_akgd	41.583	1.36774	0.617097	0.451182
Vf_s	6.03	68.2587	139.911	2.04972
Vf_sdh	968.3	17.3128	76927.7	4443.39
Vf_fum	368.3	2595.63	3.72206	0.00143397
Vf_mdh2	5.88333e+06	614135	60116.7	0.0978884
Vf_got2	64500	681.002	59570	87.474
Vf_mdh1	598333	8761.05	4.93579e+07	5633.78
Vf_got1	39.3	324.669	3932.6	12.1126
Vf_akgmal	53166.6	143606	5.2695e+06	36.6942
Vf_aspglu	415	34585.5	41366.2	1.19606
Vf_pyrh	1.66667e+12	4.62792e+11	3.35552e+13	72.5059
Vf_citmal	4.943	7.92443	0.0651943	0.008227
Vf_malpi	0.288	0.105316	8.97084	85.1802
Vf_gluh	6450000	6.45e+08	4.55722e+08	0.706545
Vf_cly	0.2916	0.0907071	21.7679	239.98
Vf_malic	0.77166	0.726467	58.7573	80.8809
Vf_cmalic	2.9	7.17902	1.97881	0.275637
Vf_pc	11.97	6.48667	4.35477	0.671341
Vf_gls	0.646667	33.6145	0.00647623	0.000192662
Vf_gdh	92.5	5.11924	0.925419	0.180773
Vf_gpt	1.10667	4.91458	98.5598	20.0546
Vf_asct2	0.02	1.11819	1.99258	1.78196
**Note: Orange shading indicates parameters whose estimated values are within 100-fold of one another across the two sets of initial conditions

## Sheet: Growth parameters
GROWTH PARAMETERS	BASELINE VALUES	VALUES FOR IC #1	VALUES FOR IC #2	RATIO (IC#2/IC#1)
kap (mM)	NA	0.00999993	0.00999914	0.999921
kgc (mM)	NA	0.00999969	3.95587e-09	3.956e-07
kgn (mM)	NA	1.08768e-09	1.78124e-08	16.3766
alpha_d (1/min)	NA	0.00331322	0.000319034	0.0962911
alpha_atp (1/min)	NA	14.346	28.6805	1.99919
alpha_glc (1/min)	NA	31.6911	1.02979e-05	3.24946e-07
alpha_gln (1/min)	NA	1.10498e-05	9.8958e-05	8.95565
RATIO (alpha/k)	VALUES FOR IC #1	VALUES FOR IC #2
glc	3169.21	2603.2
atp	1434.61	2868.3
gln	10159.1	5555.57
**Note: Orange shading indicates parameters whose estimated values are within 100-fold of one another across the two sets of initial conditions
